# Supplementary material for: Head-eye movement of collegiate baseball batters during fastball hitting
Source: PLoS One. 2018 Jul 17;13(7):e0200443. doi: 10.1371/journal.pone.0200443 (PMC6049917; doi:10.1371/journal.pone.0200443)
Supplement: S1 Table — Numerical values for the mean and standard deviations of horizontal angular velocity of the eyes and head during the four time periods. (XLSX) [file pone.0200443.s001.xlsx]

## Sheet: Figure 7&8
SLOW
	EYE	HEAD		EYE SD	HEAD SD
21-40%	-6.96094	-11.0427		9.23845	8.07228
41-60%	-5.52406	-25.3474		8.19315	12.0226
61-80%	-30.2003	-97.7073		39.8748	44.9308
81-100%	14.0667	-102.994		76.5304	56.4742
FAST
	EYE	HEAD		EYE SD	HEAD SD
40-21%	-9.65322	-13.8642		20.6788	11.013
60-41%	5.5568	-27.6856		11.5279	11.6262
80-61%	-2.66775	-109.574		51.9937	18.0044
100-81%	14.5553	-86.962		48.4075	54.9253
